# Supplementary material for: Detection of fucosylated extracellular vesicles miR-4732-5p related to diagnosis of early lung adenocarcinoma by the electrochemical biosensor
Source: Sci Rep. 2024 May 16;14:11217. doi: 10.1038/s41598-024-61060-z (PMC11099009; doi:10.1038/s41598-024-61060-z)
Supplement: Supplementary file 1 — Supplementary Information 1. [file 41598_2024_61060_MOESM1_ESM.zip]

Archive with 6 entries (4 files):
- Supplementary Material/wb/
- Supplementary Material/wb/Calnexin__.tif
- Supplementary Material/wb/cd63.tif
- Supplementary Material/wb/cd81.tif
- Supplementary Material/wb/cd9.tif
- Supplementary Material/
